# Supplementary material for: A New Fuzzy-Evidential Controller for Stabilization of the Planar Inverted Pendulum System
Source: PLoS One. 2016 Aug 2;11(8):e0160416. doi: 10.1371/journal.pone.0160416 (PMC4970802; doi:10.1371/journal.pone.0160416)
Supplement: S1 File — (TXT) [file pone.0160416.s002.txt]

Displacement in X-axis	Displacement in Y-axis	Angle in X-axis	Angle in Y-axis	Control force in X axis	Control force in Y axis
0	0	0.122173048	0.122173048	29.45228265	-27.78517232
0.00029338	-0.000281929	0.121672445	0.121640506	20.46109593	-19.92201484
0.001098198	-0.001061825	0.120293672	0.120186941	20.38756845	-19.85449994
0.002412609	-0.002337994	0.118038693	0.11781572	20.26762199	-19.74407953
0.004233614	-0.004107676	0.114910734	0.114532285	20.10153192	-19.59091159
0.006557062	-0.006367042	0.110914324	0.110344117	19.8896766	-19.39521784
0.009377657	-0.009111201	0.106055333	0.10526066	19.63253371	-19.15728578
0.012688972	-0.012334204	0.100341027	0.099293226	19.33067558	-18.8774712
0.016483463	-0.016029058	0.093780126	0.092454896	18.9847638	-18.55620105
0.020752482	-0.020196298	0.08636651	0.084760391	20.45924556	-20.29601077
0.025517743	-0.024862316	0.07804471	0.076165863	19.22277214	-19.16851956
0.030770976	-0.030014359	0.068833185	0.066684225	18.84992252	-18.83401962
0.036495416	-0.035637219	0.058754757	0.056343774	17.57658236	-18.47692447
0.042666499	-0.041715241	0.047833033	0.045186747	17.16679534	-17.28673523
0.04926648	-0.048225513	0.036105583	0.033241201	16.22595723	-16.88361595
0.056273958	-0.055153244	0.023594594	0.020540983	15.32547099	-15.65695979
0.063665958	-0.062474059	0.010340801	0.007121632	13.97834588	-14.39645418
0.071366048	-0.0701612	-0.003610209	-0.006880431	-17.44034126	17.62189959
0.078805334	-0.077663731	-0.017209734	-0.020387723	-22.72876735	23.24912743
0.085671641	-0.084613504	-0.029759063	-0.032813184	-26.07622006	26.3276695
0.091878319	-0.090892973	-0.041039521	-0.043999176	-29.62562897	30.58906415
0.097348021	-0.096424769	-0.050909677	-0.053803691	-31.03876579	32.10501847
0.102067722	-0.101206564	-0.059371464	-0.062205975	-35.64917771	37.00683091
0.106037424	-0.10523836	-0.066430816	-0.069208835	-36.68881829	38.11631027
0.109257125	-0.108520156	-0.072093025	-0.07481408	-37.53256187	39.01621385
0.111726827	-0.111051952	-0.076362559	-0.079022808	-38.16609133	39.69815518
0.113446528	-0.112833747	-0.079242919	-0.081835639	-42.01057972	40.15821377
0.11441623	-0.113865543	-0.080736522	-0.08325288	-42.22391349	44.02683601
0.114635931	-0.114147339	-0.080844635	-0.083274645	-16.14313587	14.72603811
0.114333628	-0.113930571	-0.080044786	-0.082337011	-16.46482947	15.07522869
0.113619794	-0.113347292	-0.078587255	-0.080651028	-16.36710563	13.76090406
0.112502362	-0.112420059	-0.076514026	-0.07823135	-14.909525	13.64823435
0.111006788	-0.111151689	-0.073828777	-0.0751259	-14.72952529	13.50230429
0.109143056	-0.109545831	-0.070536588	-0.071352745	-14.51082369	13.32339011
0.106916634	-0.107606956	-0.066643824	-0.066921036	-14.25513893	13.1131836
0.104333901	-0.105340314	-0.062158003	-0.06184138	-13.96549677	12.8733272
0.101402108	-0.102751903	-0.057087778	-0.056125719	-12.34367952	12.60222279
0.09815099	-0.099858629	-0.05146227	-0.049828659	-11.98462095	11.08620244
0.094600322	-0.096688254	-0.045331265	-0.04298533	-11.60892456	10.77332668
0.090759637	-0.093248744	-0.03870661	-0.035610871	-11.18315039	10.41472602
0.086645957	-0.089548919	-0.031601649	-0.027734344	-9.717982101	9.289412783
0.082289433	-0.085612394	-0.024057915	-0.019409495	-8.95702324	8.477698615
0.077708594	-0.081462829	-0.01611702	-0.010667386	-7.189331159	7.986214171
0.072937424	-0.07711365	-0.007800968	-0.001568229	-6.678215044	6.35048674
0.06827679	-0.072595763	0.000834789	0.007317559	27.48764984	-25.88180014
0.06431086	-0.06846299	0.008734302	0.014877524	31.86402387	-26.98755881
0.061086746	-0.065025586	0.015307582	0.021025846	32.7524296	-31.08899397
0.058612631	-0.062338181	0.020453396	0.025749936	33.89595949	-31.80929508
0.056888517	-0.060400777	0.024174507	0.02905186	34.87657672	-32.54399908
0.055914402	-0.059213372	0.026473009	0.030932902	35.4352152	-33.20534425
0.055690288	-0.058775968	0.027350223	0.031393717	14.00319393	-34.11816873
0.055966791	-0.058960563	0.027051112	0.030911529	16.044482	-15.9044989
0.056644281	-0.05953201	0.02602522	0.029676725	15.94829406	-15.8310295
0.057720357	-0.060499121	0.024255125	0.027693387	15.79379742	-15.70426381
0.059191158	-0.061858728	0.021745935	0.024968073	15.58150277	-15.56135445
0.061051377	-0.063607431	0.018502831	0.021509765	15.36157591	-15.450671
0.063295783	-0.065742349	0.014529652	0.017326941	15.20568893	-15.31507092
0.065920276	-0.068260092	0.009830889	0.01242552	15.02302105	-14.37905146
0.06891323	-0.071143727	0.004436653	0.006825382	13.96730513	-14.19495234
0.072255316	-0.074382186	-0.001634416	0.000560675	13.73382983	17.315838
0.075686901	-0.07744566	-0.00737136	-0.005875157	-17.2936218	18.20452326
0.07868647	-0.080054301	-0.012241397	-0.011487543	-21.42978814	22.47950375
0.081178237	-0.082130629	-0.01609867	-0.016134195	-22.10796583	23.07701724
0.083117625	-0.083630386	-0.018860494	-0.019731912	-22.63305184	23.50483955
0.084491514	-0.084542882	-0.020507908	-0.022257138	-23.00160802	23.76003339
0.085290205	-0.084861741	-0.021029642	-0.023692382	-23.35786418	26.49123993
0.085505638	-0.084774402	-0.020784628	-0.024022834	-8.635777359	7.546143239
0.085381841	-0.084489858	-0.02017239	-0.023715538	-9.256798513	8.199898735
0.085032199	-0.084000359	-0.019177687	-0.022987288	-9.173227216	8.147486096
0.084453199	-0.083307214	-0.017802539	-0.021831046	-9.093046144	8.07502709
0.083646922	-0.082412235	-0.01604973	-0.02025028	-9.004251619	7.982668521
0.082615589	-0.081317731	-0.013922817	-0.018248521	-8.891809192	7.870597738
0.081362009	-0.080026502	-0.011426122	-0.01583023	-8.75596942	7.739042459
0.079889578	-0.078551816	-0.008583821	-0.013000779	-8.597034047	6.39173663
0.078202269	-0.07691737	-0.005439892	-0.009766431	-7.138722888	6.226077477
0.076325893	-0.075127304	-0.00200077	-0.00617502	-6.936986828	6.044864079
0.074276131	-0.073231049	0.001640574	-0.002254793	-6.716780622	-25.99459243
0.072058488	-0.071765246	0.004459048	0.001985638	26.71721038	-26.38911696
0.070233427	-0.070958802	0.006017993	0.005475909	27.22153945	-26.60733513
0.069088514	-0.07082361	0.006295441	0.007667424	27.53820377	-11.27072099
0.06863166	-0.071142071	0.005707903	0.008546052	28.41066771	-14.23833865
0.068748321	-0.07181644	0.004442115	0.008331364	14.02343059	-14.19513875
0.069194805	-0.07284564	0.002499519	0.007489537	13.9920571	-14.12884014
0.069991039	-0.074228013	-0.000117633	0.005982049	13.93587552	-3.032874295
0.071135618	-0.075608838	-0.002731874	0.00381086	13.85495886	17.48584045
0.07262652	-0.076552839	-0.004511572	0.000978793	13.7494124	17.76152587
0.074209244	-0.077053075	-0.005444281	-0.002028557	-16.73221141	17.90600776
0.075373979	-0.077080986	-0.005475811	-0.004237098	-17.05454737	5.453388412
0.076112597	-0.076834066	-0.00498407	-0.00563231	-17.25817826	6.202059399
0.076420012	-0.076432128	-0.004198079	-0.006205119	-19.84444996	6.160644145
0.076366223	-0.075876205	-0.003119449	-0.006089724	-6.181133476	6.103809238
0.076151665	-0.075167719	-0.001750381	-0.005669589	-6.908595875	6.031670641
0.075764432	-0.074308473	-9.37E-05	-0.004921728	-6.866587184	-4.829281807
0.075205572	-0.07365512	0.001169036	-0.003847796	-6.806262448	-25.92858742
0.074476594	-0.073656106	0.001180315	-0.002450172	-6.727755407	-14.08381722
0.073579459	-0.074114524	0.000316926	-0.000731959	-6.63124027	-14.05435074
0.072791932	-0.074664666	-0.000721832	0.000776214	26.54245396	17.17447343
0.072673859	-0.07476049	-0.000891658	0.001003849	11.20845905	5.201167255
0.073002172	-0.074601	-0.000573402	0.00037787	13.72701701	5.969653563
0.073499515	-0.074298845	1.76E-05	-0.000571356	-16.51953327	-4.828311662
0.073629532	-0.074205643	0.000208725	-0.000818038	-5.873089057	-11.0081868
0.07350256	-0.07440191	-0.000153861	-0.000573399	-6.622333683	17.08649154
0.073216425	-0.074517953	-0.000363013	-2.45E-05	4.895572196	20.15997243
0.073072864	-0.074455612	-0.00023101	0.000251606	11.17475241	5.164818241
0.073201009	-0.074329912	2.21E-05	7.94E-06	-0.441728253	-5.615650482
0.073266667	-0.074317889	5.78E-05	-0.000116172	-0.444511517	0.008994946
0.073214734	-0.074329066	4.91E-05	-1.53E-05	5.660249582	0.008787992
0.073195926	-0.074340023	4.08E-05	2.21E-05	2.549289279	0.008591572
0.073229369	-0.074350765	3.30E-05	-4.04E-05	-0.442562609	0.008405371
0.073277168	-0.074361297	2.55E-05	-0.000130368	-5.832905896	0.008229089
0.07323953	-0.074371623	1.85E-05	-5.69E-05	5.660722093	0.008062444
0.07324465	-0.074381748	1.19E-05	-6.53E-05	-0.443204051	0.007905168
0.073264128	-0.074391675	5.67E-06	-0.00010123	-0.44412725	0.007757008
0.073272504	-0.074401408	-1.97E-07	-0.000115935	-0.444505405	0.007627073
0.073295211	-0.074410949	-5.69E-06	-0.00015811	-19.00748404	0.007757641
0.073232208	-0.074420297	-1.08E-05	-3.64E-05	5.66048841	0.007879458
0.073208776	-0.074429447	-1.56E-05	9.66E-06	5.660184985	0.007992442
0.073250564	-0.074438398	-2.00E-05	-6.91E-05	-0.44330084	0.008096518
0.073206925	-0.074447146	-2.40E-05	1.56E-05	5.660252119	0.008191616
0.073218601	-0.07445569	-2.76E-05	-5.59E-06	-0.44166786	0.008277674
0.07324464	-0.074464026	-3.08E-05	-5.42E-05	-0.442918708	0.008354633
0.073259607	-0.074472154	-3.37E-05	-8.17E-05	-0.443625432	0.008422442
0.073263485	-0.074480071	-3.61E-05	-8.80E-05	-0.443787495	0.008481056
0.073281701	-0.074487777	-3.82E-05	-0.000121797	-5.832405056	0.008530436
0.073214482	-0.074495269	-3.99E-05	7.84E-06	5.660164347	0.008570548
0.073190024	-0.074502546	-4.12E-05	5.57E-05	-0.442955501	0.008601367
0.073228317	-0.074509609	-4.21E-05	-1.65E-05	-0.441949545	0.008622871
0.073255555	-0.074527424	-6.36E-05	-6.76E-05	-0.443262848	0.009133599
0.073271713	-0.07454501	-8.47E-05	-9.75E-05	-0.444031766	0.009634657
0.073276771	-0.074562356	-0.000105372	-0.000106225	-0.444255712	0.010125711
0.073193195	-0.074579449	-0.000125607	5.46E-05	5.660695575	0.010606433
0.073262192	-0.074596276	-0.000145394	-7.65E-05	-0.443490706	0.011076502
0.073323553	-0.074504266	4.30E-05	-0.000193001	-5.836565756	-5.6158677
0.073254457	-0.074484619	9.29E-05	-6.00E-05	5.660756906	0.009830259
0.073253554	-0.074511617	5.37E-05	-5.75E-05	-0.443002033	0.008897761
0.07329243	-0.074538392	1.49E-05	-0.000131094	-5.832948334	0.007975973
0.073245865	-0.074564966	-2.35E-05	-4.13E-05	5.660544383	0.008181306
0.073242062	-0.074591336	-6.16E-05	-3.33E-05	-0.442381038	0.00908475
0.073252626	-0.074617478	-9.92E-05	-5.29E-05	-0.442883431	0.009978558
0.073277552	-0.074643371	-0.000136371	-9.99E-05	-0.444093042	0.010862131
0.073294343	-0.074560432	3.46E-05	-0.000131424	-5.832967602	-5.615780335
0.07322569	-0.074549851	6.71E-05	4.85E-07	5.660080709	0.009217513
0.073225233	-0.074585924	1.05E-05	1.91E-06	-0.441573055	0.007870794
0.073264578	-0.074621793	-4.58E-05	-7.28E-05	-0.443396764	0.008711345
0.07329284	-0.074657444	-0.000101735	-0.000126383	-5.832673032	0.010039295
0.073235665	-0.074692844	-0.0001572	-1.65E-05	5.660262934	5.160757177
0.073221253	-0.074646144	-5.56E-05	1.15E-05	-0.441819939	-5.615999484
0.07323367	-0.074648068	-4.71E-05	-1.18E-05	-0.441827064	0.008742524
0.073272925	-0.074673212	-8.31E-05	-8.64E-05	-0.443746798	0.009596607
0.073301086	-0.074698115	-0.000118632	-0.000139903	-5.833463054	0.010440712
0.073243796	-0.074722758	-0.000153719	-2.99E-05	5.660415281	5.160565652
0.073229267	-0.074665302	-3.18E-05	-1.79E-06	-0.441570004	-5.615751029
0.073241574	-0.074656473	-2.91E-06	-2.50E-05	-0.442166622	0.007691544
0.073280715	-0.07467087	-1.85E-05	-9.95E-05	-0.444084006	0.008061228
0.073205791	-0.074685066	-3.37E-05	4.41E-05	5.660576143	0.008421959
0.073183002	-0.074699051	-4.85E-05	8.80E-05	-0.443786647	0.008773494
0.073222957	-0.074712817	-6.29E-05	1.19E-05	-0.441829521	0.0091156
0.073251857	-0.074726355	-7.68E-05	-4.31E-05	-0.442631529	0.009448048
0.073269693	-0.074739656	-9.04E-05	-7.69E-05	-0.443500673	0.009770617
0.073276443	-0.074752714	-0.000103578	-8.95E-05	-0.44382525	0.01008309
0.073297535	-0.074765519	-0.000116297	-0.00012959	-19.00353661	0.01038526
0.073232952	-0.074778065	-0.000128575	-5.82E-06	5.660141356	0.010676924
0.073220411	-0.074790344	-0.000140401	1.84E-05	-0.441996518	0.010957888
0.073234706	-0.074802349	-0.00015177	-8.76E-06	-0.441749351	0.011227965
0.073237958	-0.074705511	4.50E-05	-1.48E-05	-0.441903936	-5.615889047
0.073255584	-0.074681038	0.000103411	-4.83E-05	-0.442766002	0.010079129
0.073262142	-0.074703203	7.26E-05	-6.07E-05	-0.44308406	0.009347127
0.073283056	-0.074725135	4.23E-05	-0.000100529	-0.444109215	0.008626557
0.073295837	-0.074746852	1.24E-05	-0.000124881	-5.832585258	0.007916262
0.073223178	-0.074768369	-1.71E-05	1.42E-05	5.660236503	0.008029655
0.073218718	-0.074789686	-4.63E-05	2.28E-05	-0.442109887	0.00872184
0.073254064	-0.074810785	-7.50E-05	-4.48E-05	-0.442675532	0.009404629
0.073278344	-0.074831649	-0.000103346	-9.12E-05	-0.443869013	0.010077568
0.073291528	-0.07485226	-0.000131238	-0.000116411	-0.444517646	0.010740206
0.073238532	-0.074872604	-0.000158679	-1.51E-05	5.660246398	5.160838539
0.07321866	-0.074810842	-2.91E-05	2.29E-05	2.549283256	-5.615722948
0.073251039	-0.074797707	7.44E-06	-3.91E-05	-0.442528699	0.007799243
0.073297775	-0.074807797	-4.52E-07	-0.000128529	-5.832798457	0.007633148
0.073259075	-0.074817695	-7.98E-06	-5.46E-05	5.660695323	0.007812009
0.073263134	-0.074827398	-1.51E-05	-6.25E-05	-0.443130178	0.007982083
0.073281552	-0.074836902	-2.19E-05	-9.78E-05	-0.444040093	0.008143255
0.073288871	-0.074846201	-2.83E-05	-0.000112032	-0.444405029	0.008295419
0.073310521	-0.074855294	-3.44E-05	-0.000153695	-19.0068729	0.008438472
0.073246468	-0.074864175	-4.00E-05	-3.14E-05	5.660432502	0.008572319
0.073221985	-0.074872842	-4.52E-05	1.51E-05	5.660246633	0.008696871
0.073262721	-0.074881292	-5.01E-05	-6.32E-05	-0.443148174	0.008812045
0.073317807	-0.074889522	-5.45E-05	-0.000168879	-5.835156226	0.008917764
0.073264951	-0.074897528	-5.86E-05	-6.81E-05	5.660849527	0.009013957
0.073254866	-0.07490531	-6.22E-05	-4.93E-05	-0.442790881	0.00910056
0.073259146	-0.074912863	-6.55E-05	-5.79E-05	-0.443012647	0.009177515
0.073277779	-0.074920188	-6.83E-05	-9.40E-05	-0.443941379	0.00924477
0.073285315	-0.074927281	-7.07E-05	-0.000108928	-0.444325208	0.009302282
0.073307184	-0.074934142	-7.27E-05	-0.000151327	-19.00654518	0.009350011
0.073243353	-0.074940769	-7.43E-05	-2.98E-05	5.660414007	0.009387926
0.073219092	-0.074947161	-7.55E-05	1.60E-05	5.660256715	0.009416002
0.07326005	-0.074953318	-7.63E-05	-6.30E-05	-0.443144369	0.009434219
0.073315358	-0.074970209	-9.76E-05	-0.00016947	-5.835190761	0.009941222
0.073262723	-0.074986851	-0.000118518	-6.95E-05	5.660864628	0.010438016
0.073252859	-0.075003233	-0.000138986	-5.13E-05	-0.442844041	0.010924269
0.07325736	-0.075019341	-0.000158997	-6.07E-05	-0.443084789	5.160856035
0.073276212	-0.074976778	-6.68E-05	-9.75E-05	-0.444032468	-5.6161158
0.073283964	-0.074967341	-3.80E-05	-0.000113204	-0.444435175	0.008525879
0.073306048	-0.075004553	-9.85E-05	-0.000156336	-19.00723839	0.009963044
0.073242425	-0.075041517	-0.00015859	-3.55E-05	5.66047914	5.160833636
0.073218373	-0.074996379	-6.16E-05	9.52E-06	5.660183353	-5.616061841
0.073259541	-0.074999864	-5.77E-05	-7.02E-05	-0.443329209	0.008993977
0.073215281	-0.075026565	-9.83E-05	1.35E-05	5.660228699	0.009957254
0.073226333	-0.075053017	-0.000138399	-8.61E-06	-0.441745404	0.010910312
0.073251748	-0.074970633	2.97E-05	-5.82E-05	-0.443020816	-5.615728809
0.073266089	-0.074960601	5.93E-05	-8.66E-05	-0.443752027	0.009030868
0.073269338	-0.074997226	-3.19E-07	-9.39E-05	-0.443938479	0.00762998
0.073286921	-0.075033649	-5.95E-05	-0.000128614	-5.83280339	0.009036832
0.073219064	-0.075069846	-0.000118352	9.03E-08	5.660076226	0.01043408
0.073193967	-0.075105781	-0.000176723	4.70E-05	-0.442731902	5.161831365
0.073231624	-0.075059595	-7.80E-05	-2.62E-05	-0.442197521	-5.616232756
0.073258223	-0.075062027	-7.24E-05	-7.82E-05	-0.443535204	0.009342871
0.073273734	-0.075087672	-0.000111243	-0.000109048	-0.444328295	0.010265175
0.073278139	-0.07511306	-0.000149627	-0.000118687	-0.444576189	0.011177053
0.073193896	-0.075029599	2.02E-05	4.12E-05	5.660543613	-5.615630133
0.073187218	-0.075018475	5.16E-05	5.27E-05	-0.442880354	0.008848019
0.073220341	-0.07505401	-6.25E-06	-1.19E-05	-0.44182901	0.007770774
0.073242412	-0.075089341	-6.37E-05	-5.53E-05	-0.442946705	0.0091356
0.07325341	-0.075124445	-0.000120738	-7.76E-05	-0.443520255	0.010490754
0.073253321	-0.075159286	-0.000177336	-7.88E-05	-0.443549223	5.16186505
0.073267575	-0.075112004	-7.69E-05	-0.00010736	-0.444284906	-5.61622065
0.073270723	-0.07511334	-6.95E-05	-0.000114769	-0.444475425	0.009273099
0.073185229	-0.075137891	-0.000106532	4.74E-05	5.660613406	0.010153253
0.073252293	-0.075162187	-0.000143144	-8.24E-05	-0.443642295	0.011023056
0.073311711	-0.075077643	2.84E-05	-0.000197544	-5.83683124	-5.615715952
0.073240668	-0.075065447	6.16E-05	-6.32E-05	5.66079308	0.009085087
0.073237816	-0.075099907	5.48E-06	-5.93E-05	-0.443048946	0.007752666
0.073274743	-0.075134165	-5.02E-05	-0.000131559	-5.832975496	0.008815281
0.073226229	-0.075168202	-0.000105509	-4.04E-05	5.660534207	0.010128969
0.073220476	-0.075201986	-0.000160372	-3.11E-05	-0.442323011	5.16093169
0.073229091	-0.075153666	-5.82E-05	-4.92E-05	-0.442790399	-5.616026185
0.073252069	-0.075153969	-4.91E-05	-9.49E-05	-0.443965043	0.008788979
0.073266916	-0.075177492	-8.44E-05	-0.000125091	-5.832597524	0.009628612
0.073196325	-0.075200773	-0.00011937	8.17E-06	5.660168004	0.010458245
0.07319393	-0.075223794	-0.000153847	1.09E-05	-0.441805286	5.160572713
0.07323134	-0.075164715	-3.13E-05	-6.24E-05	-0.44312979	-5.615746013
0.073257672	-0.075154263	-1.82E-06	-0.000114658	-0.444472581	0.007665606
0.073169928	-0.075167038	-1.68E-05	5.13E-05	5.660658523	0.008020789
0.073234749	-0.075179612	-3.13E-05	-7.46E-05	-0.443441226	0.008367046
0.073291938	-0.075191977	-4.55E-05	-0.000185899	-5.836150765	0.008704144
0.073218676	-0.075204125	-5.93E-05	-4.77E-05	5.660617469	0.009031859
0.073213607	-0.075216047	-7.27E-05	-4.00E-05	-0.44255342	0.009349972
0.073248325	-0.075227735	-8.57E-05	-0.000108482	-0.444313762	0.00965827
0.073168969	-0.075239181	-9.83E-05	4.13E-05	5.660544166	0.009956549
0.073167181	-0.075250379	-0.000110377	4.26E-05	-0.442620247	0.010244608
0.0732052	-0.07526132	-0.000122064	-3.22E-05	-0.44235084	0.010522256
0.073232159	-0.075271999	-0.000133305	-8.58E-05	-0.443730181	0.010789307
0.073248026	-0.075282408	-0.000144093	-0.000118244	-0.44456478	0.011045584
0.073149818	-0.075292541	-0.000154419	6.75E-05	5.660842294	5.160604187
0.073204202	-0.075244004	-5.26E-05	-3.87E-05	-0.442518416	-5.615967309
0.073251016	-0.075288988	-0.000129646	-0.000130404	-5.832907973	0.010702386
0.073238279	-0.075251851	-4.97E-05	-0.000108243	5.661305232	-5.615937405
0.073220381	-0.075266843	-6.95E-05	-7.63E-05	5.660941898	0.009272831
0.073197347	-0.075305046	-0.000133702	-3.45E-05	5.660467429	0.010798728
0.073217081	-0.075234412	1.02E-05	-7.46E-05	-0.443442849	-5.615526658
0.073251169	-0.075236109	1.58E-05	-0.000142207	-5.833597681	0.007997774
0.073199804	-0.075284469	-6.79E-05	-4.64E-05	5.660601935	0.00923583
0.073191199	-0.075332599	-0.00015122	-3.23E-05	-0.442355752	0.011214896
0.073196963	-0.075271864	-2.63E-05	-4.58E-05	-0.442702664	-5.615693991
0.073217092	-0.075259981	5.12E-06	-8.68E-05	-0.443756854	0.007744111
0.073229094	-0.075271324	-7.88E-06	-0.000112318	-0.444412392	0.007809529
0.073229988	-0.075282473	-2.05E-05	-0.000116606	-0.44452267	0.008109583
0.073142238	-0.075293419	-3.28E-05	4.86E-05	5.660628	0.008400651
0.073207049	-0.075304154	-4.46E-05	-7.80E-05	-0.443529073	0.008682538
0.073264221	-0.075314673	-5.61E-05	-0.000190036	-5.836392493	0.008955056
0.073190939	-0.075324968	-6.72E-05	-5.26E-05	5.660672592	0.009218024
0.07318585	-0.075335032	-7.78E-05	-4.56E-05	-0.442696576	0.009471266
0.073220545	-0.07534486	-8.81E-05	-0.000114763	-0.444475277	0.009714612
0.073141157	-0.075354445	-9.79E-05	3.43E-05	5.660464822	0.009947901
0.073126359	-0.075363781	-0.000107278	5.98E-05	-0.443061183	0.010170976
0.073138379	-0.075372863	-0.000116231	3.40E-05	-0.442397909	0.010383689
0.073139337	-0.075381685	-0.000124743	2.94E-05	-0.442279292	0.010585898
0.073154671	-0.075390243	-0.000132807	-2.73E-06	-0.441594323	0.010777467
0.073158961	-0.075398532	-0.000140417	-1.37E-05	-0.441876598	0.010958269
0.073164667	-0.075406546	-0.000147569	-2.74E-05	-0.442228691	0.011128183
0.073184746	-0.075414282	-0.000154259	-6.86E-05	-0.443288285	5.160595346
0.07319671	-0.075363349	-4.88E-05	-9.43E-05	-0.443949565	-5.615927743
0.073197577	-0.075405935	-0.000122208	-9.88E-05	-0.444065938	0.010525671
0.073212777	-0.075366412	-3.86E-05	-0.000130843	-5.832933634	-5.615822184
0.073142534	-0.075379031	-5.48E-05	5.93E-07	5.660081933	0.008924421
0.073140485	-0.075414866	-0.000115434	1.54E-06	-0.441563651	0.010364752
0.07317824	-0.075450442	-0.000175621	-7.37E-05	-0.443418344	5.161770692
0.07320491	-0.075403897	-7.88E-05	-0.000127695	-5.832749696	-5.6162402
0.073146143	-0.07540597	-7.50E-05	-1.83E-05	5.660283193	0.009403028
0.073130137	-0.075431255	-0.000115592	9.25E-06	-0.441761972	0.010368501
0.073140963	-0.07545628	-0.00015579	-1.45E-05	-0.441897236	5.16067961
0.073178625	-0.075399206	-3.90E-05	-8.96E-05	-0.443829186	-5.6158258
0.073150123	-0.075390757	-1.52E-05	-3.82E-05	5.660509499	0.007983526
0.073154751	-0.075405534	-3.59E-05	-5.02E-05	-0.442814615	0.008474701
0.073173742	-0.075420099	-5.62E-05	-8.97E-05	-0.443829493	0.008956645
0.073181638	-0.075434439	-7.60E-05	-0.00010793	-0.444299554	0.009429037
0.073203868	-0.075448545	-9.55E-05	-0.000153684	-19.00687135	0.009891563
0.073140395	-0.075462403	-0.000114557	-3.55E-05	5.660478847	0.010343912
0.073116492	-0.075476002	-0.000133157	6.92E-06	5.660153792	0.010785784
0.073157811	-0.075489332	-0.000151303	-7.54E-05	-0.443463745	0.011216883
0.073113697	-0.075393817	3.87E-05	5.65E-06	5.660139437	-5.615823347
0.073124886	-0.075370659	9.03E-05	-1.91E-05	-0.442014529	0.009768573
0.073150437	-0.075394146	5.27E-05	-7.13E-05	-0.443357134	0.008875507
0.073164906	-0.075417411	1.56E-05	-0.00010232	-0.444155281	0.007993116
0.073168271	-0.075440474	-2.11E-05	-0.000112161	-0.444408363	0.008124767
0.073117927	-0.075463335	-5.75E-05	-1.93E-05	5.660294459	0.008988854
0.073100708	-0.075485971	-9.35E-05	1.02E-05	-0.441786284	0.009843368
0.073123282	-0.075508361	-0.00012903	-3.64E-05	-0.442460807	0.010687737
0.073137759	-0.075530484	-0.000164121	-6.76E-05	-0.443262076	5.161137988
0.073141156	-0.075470497	-4.22E-05	-7.76E-05	-0.44351896	-5.615859235
0.073145931	-0.075459135	-1.33E-05	-9.02E-05	-0.443844649	0.007938139
0.07316505	-0.075471	-2.88E-05	-0.000130388	-19.00364696	0.008307682
0.073098491	-0.075482656	-4.40E-05	-6.66E-06	5.660150887	0.008668106
0.073083975	-0.075494096	-5.88E-05	1.75E-05	-0.441973881	0.009019172
0.073096296	-0.075505311	-7.32E-05	-9.69E-06	-0.441773079	0.009360643
0.073097572	-0.075516291	-8.71E-05	-1.57E-05	-0.441928745	0.009692294
0.073113222	-0.07552703	-0.000100666	-4.93E-05	-0.442791881	0.010013901
0.073117803	-0.075537517	-0.000113772	-6.17E-05	-0.44311099	0.010325251
0.07313674	-0.075547747	-0.000126437	-0.000101616	-0.444137183	0.010626136
0.073147543	-0.075557712	-0.000138653	-0.000126008	-5.83265112	0.010916354
0.073072906	-0.075567403	-0.000150412	1.30E-05	5.66022326	0.011195713
0.073066467	-0.075468253	4.60E-05	2.16E-05	-0.442078936	-5.615899092
0.073099833	-0.075441468	0.00010398	-4.60E-05	-0.442707475	0.010092644
0.073122134	-0.075461323	7.28E-05	-9.25E-05	-0.443901924	0.009351254
0.073133337	-0.075480945	4.20E-05	-0.000117727	-0.4445515	0.008621303
0.073078359	-0.07550035	1.18E-05	-1.64E-05	5.660261754	0.007901617
0.073056504	-0.075519557	-1.82E-05	2.15E-05	2.549293702	0.008053699
0.073086902	-0.075538563	-4.77E-05	-4.05E-05	-0.442565258	0.008755266
0.073131656	-0.075557349	-7.68E-05	-0.000129988	-5.832883664	0.009447416
0.073090972	-0.0755759	-0.00010554	-5.61E-05	5.660712281	0.010129686
0.073093047	-0.075594197	-0.000133823	-6.40E-05	-0.443169431	0.010801622
0.07310948	-0.075612225	-0.000161653	-9.94E-05	-0.444080217	5.161002213
0.073114813	-0.075548144	-3.24E-05	-0.000113625	-0.444445995	-5.615757938
0.073134477	-0.075532689	3.70E-06	-0.00015532	-19.00709781	0.007710261
0.073068435	-0.075540462	-4.59E-06	-3.31E-05	5.660451299	0.007731422
0.073041964	-0.075548041	-1.25E-05	1.34E-05	5.660227504	0.007919572
0.073080712	-0.075555423	-2.01E-05	-6.49E-05	-0.443192269	0.008098862
0.073081926	-0.075562602	-2.72E-05	-7.14E-05	-0.443359086	0.008269173
0.073104624	-0.075569574	-3.40E-05	-0.000118965	-0.444583326	0.008430392
0.073016207	-0.075576335	-4.04E-05	4.60E-05	5.660597508	0.00858241
0.073080346	-0.075582882	-4.64E-05	-8.10E-05	-0.443606212	0.008725126
0.073136841	-0.075589211	-5.20E-05	-0.000193343	-5.836585785	0.008858444
0.073062878	-0.075595319	-5.72E-05	-5.62E-05	5.660713621	0.008982277
0.073057108	-0.075601202	-6.21E-05	-4.95E-05	-0.442797248	0.009096541
0.07309112	-0.075606857	-6.65E-05	-0.000118981	-0.444583733	0.00920116
0.073011045	-0.075612283	-7.04E-05	2.98E-05	5.660413551	0.009296063
0.072995552	-0.075617476	-7.40E-05	5.50E-05	-0.442937845	0.009381189
0.073006879	-0.075622434	-7.72E-05	2.89E-05	-0.442267106	0.009456479
0.073007149	-0.075627157	-8.00E-05	2.40E-05	-0.442140802	0.009521884
0.073021796	-0.075631641	-8.23E-05	-8.43E-06	-0.441740696	0.00957736
0.073025398	-0.075635886	-8.42E-05	-1.97E-05	-0.442030858	0.00962287
0.073030413	-0.07563989	-8.57E-05	-3.37E-05	-0.442390743	0.009658383
0.073049797	-0.075643653	-8.68E-05	-7.52E-05	-0.443458054	0.009683877
0.073061063	-0.075658146	-0.000108418	-0.000101217	-0.444126928	0.010198078
0.073061227	-0.075694328	-0.000171614	-0.000106033	-0.444250759	5.161550265
0.072972759	-0.075648394	-7.78E-05	5.87E-05	5.660741975	-5.616229891
0.073036871	-0.075651078	-7.70E-05	-6.85E-05	-0.44328595	0.009451176
0.07309336	-0.075676973	-0.000120635	-0.000181182	-5.835875145	0.010488302
0.073019405	-0.075702606	-0.000163846	-4.43E-05	5.660578985	5.161122826
0.073013642	-0.07564613	-5.00E-05	-3.80E-05	-0.44250051	-5.615940942
0.073047668	-0.07563828	-2.93E-05	-0.000107755	-0.444295044	0.008317533
0.072967619	-0.075653653	-5.29E-05	4.07E-05	5.660537321	0.008880165
0.072952169	-0.075668804	-7.62E-05	6.55E-05	-0.443208687	0.009433296
0.072963535	-0.07568372	-9.91E-05	3.91E-05	-0.442529032	0.009976558
0.072963836	-0.075698386	-0.000121531	3.38E-05	-0.442394258	0.010509586
0.072978511	-0.075712789	-0.000143522	1.11E-06	-0.441552646	0.011032027
0.072982142	-0.075618356	4.27E-05	-1.05E-05	-0.44179359	-5.615864216
0.073000155	-0.075596288	9.04E-05	-4.96E-05	-0.44279952	0.00976987
0.073010065	-0.075620865	4.89E-05	-7.32E-05	-0.443407501	0.008784853
0.073008892	-0.075645222	7.91E-06	-7.57E-05	-0.443470986	0.007810365
0.073022062	-0.075669378	-3.27E-05	-0.000105662	-0.444241222	0.008399734
0.073024128	-0.075693325	-7.30E-05	-0.000114415	-0.444466327	0.009355854
0.072937552	-0.075717038	-0.000112799	4.64E-05	5.660602146	0.010302155
0.072928547	-0.075740494	-0.000152192	5.88E-05	-0.443035102	0.011238006
0.072959342	-0.075655097	1.66E-05	-4.97E-06	-0.441651799	-5.615592958
0.072979085	-0.075642031	4.70E-05	-4.76E-05	-0.442747029	0.008739567
0.072987762	-0.075675626	-1.18E-05	-6.90E-05	-0.443298266	0.007903001
0.072997825	-0.075709017	-7.03E-05	-9.31E-05	5.661133313	0.009291604
0.072989783	-0.075742175	-0.000128301	-8.26E-05	5.661014331	0.010670432
0.072976602	-0.075666504	2.18E-05	-6.24E-05	5.660784164	-5.615647232
0.073006183	-0.07566318	3.35E-05	-0.00012399	-19.00276142	0.008418978
0.07297576	-0.075706521	-4.40E-05	-7.08E-05	5.660879972	0.008668348
0.072988091	-0.075749645	-0.000121191	-9.95E-05	-0.444082376	0.010501513
0.072911805	-0.075683943	9.80E-06	4.14E-05	5.66054519	-5.615522088
0.072887651	-0.075667136	4.73E-05	8.25E-05	-0.443645014	0.008744928
0.072926243	-0.075673533	4.03E-05	3.58E-06	-0.441616174	0.008580503
0.072953781	-0.075679716	3.38E-05	-5.42E-05	-0.442916748	0.008426278
0.072970248	-0.075685689	2.78E-05	-9.07E-05	-0.443857547	0.008282007
0.072975619	-0.075691454	2.21E-05	-0.000106139	-0.444253508	0.008147457
0.072995325	-0.075697016	1.68E-05	-0.000149012	-19.00622476	0.008022413
0.072929333	-0.075702377	1.20E-05	-2.80E-05	5.660393122	0.007906674
0.072902912	-0.075707541	7.48E-06	1.73E-05	5.660272179	0.007800054
0.07294171	-0.075712509	3.37E-06	-6.21E-05	-0.443121601	0.007702381
0.072994856	-0.075717285	-3.75E-07	-0.000169059	-5.835166782	0.0076313
0.072940061	-0.075721869	-3.75E-06	-6.95E-05	5.660865372	0.007711488
0.072928037	-0.075726261	-6.76E-06	-5.19E-05	-0.442857961	0.007782956
0.072930378	-0.075730458	-9.40E-06	-6.17E-05	-0.443110944	0.007845655
0.072934106	-0.075734459	-1.17E-05	-7.42E-05	-0.443432984	0.007899545
0.072952184	-0.075738263	-1.36E-05	-0.000114245	-0.444461959	0.007944588
0.072859156	-0.075741868	-1.51E-05	5.83E-05	5.66073726	0.007980755
0.072918705	-0.075745273	-1.62E-05	-6.11E-05	-0.443095987	0.008008022
